# Supplementary material for: CircCSDE1 Regulates Proliferation and Differentiation of C2C12 Myoblasts by Sponging miR-21-3p
Source: Int J Mol Sci. 2022 Oct 10;23(19):12038. doi: 10.3390/ijms231912038 (PMC9570022; doi:10.3390/ijms231912038)
Supplement: Supplementary file 1 [file ijms-23-12038-s001.zip › Table S2.xlsx]

## Sheet: Sheet1
ID	JFW_MI_readcount	JFW_90d_readcount	log2FoldChange	pval	padj
novel_circ_0022270	209.978	0	24.97	1.5917e-13	9.6678e-10
novel_circ_0012102	203.799	15.5714	7.7529	2.7977e-08	8.4965e-05
novel_circ_0012206	34.3428	1.18149	5.3171	1.8599e-07	0.00037657
novel_circ_0025701	14.0399	0	6.6781	1.7129e-06	0.0026011
novel_circ_0023133	12.984	0	6.5769	2.3494e-06	0.002854
novel_circ_0009404	55.816	4.85385	3.6489	4.7303e-06	0.0047887
novel_circ_0009401	22.5495	1.1631	4.498	6.7598e-06	0.0058655
novel_circ_0014160	11.7804	0	6.4193	1.1619e-05	0.0079941
novel_circ_0020400	24.757	1.41229	4.0992	1.1845e-05	0.0079941
novel_circ_0023135	10.6133	0	6.284	1.5414e-05	0.0093624
novel_circ_0009745	293.504	44.9394	4.7953	3.5795e-05	0.019766
novel_circ_0025127	19.5413	392.96	-11.723	5.5755e-05	0.028221
novel_circ_0026405	9.67248	0	6.1631	6.0444e-05	0.028241
novel_circ_0008501	22.9906	1.63986	4.0015	7.3716e-05	0.031982
novel_circ_0014961	32.7115	4.9459	2.733	8.024e-05	0.032492
novel_circ_0000159	0	11.1513	-5.588	9.8487e-05	0.035189
novel_circ_0023870	10.9618	0	6.3245	9.3684e-05	0.035189
novel_circ_0001302	27.0305	2.11865	3.6747	0.00012807	0.043215
novel_circ_0012618	42.4807	5.59888	2.8598	0.00016502	0.04962
novel_circ_0020175	43.5196	4.69119	3.2921	0.00017155	0.04962
novel_circ_0022005	69.9984	15.9709	2.1273	0.00016638	0.04962
novel_circ_0000414	18.2574	1.28897	3.9823	0.00019384	0.053517
novel_circ_0011143	13.9958	0.572353	4.6471	0.00021045	0.055578
novel_circ_0021105	22.919	1.47048	3.9684	0.00023579	0.057288
novel_circ_0023365	235.611	23.1438	5.7005	0.00023521	0.057288
novel_circ_0009396	0	9.62443	-5.3785	0.00029539	0.06187
novel_circ_0013728	12.2461	0.305581	5.0619	0.00029059	0.06187
novel_circ_0014683	12.1954	0.590743	4.9822	0.00028612	0.06187
novel_circ_0019695	0	9.94858	-5.4447	0.00027493	0.06187
novel_circ_0004267	7.14877	0	5.7169	0.00033934	0.068663
novel_circ_0021996	7.12964	0	5.7187	0.00035043	0.068663
novel_circ_0010134	90.037	22.3485	2.647	0.00043086	0.081783
novel_circ_0023637	6.83531	0	5.6668	0.00052401	0.09645
novel_circ_0007279	39.6022	6.11248	2.7577	0.00065003	0.11613
novel_circ_0019843	36.9848	8.86321	2.0716	0.00068773	0.11935
novel_circ_0023202	12.2899	0.726942	3.9096	0.00073197	0.1235
novel_circ_0018455	106.499	259.668	-1.2863	0.00083835	0.13763
novel_circ_0001355	0	7.90459	-5.0907	0.00099702	0.15739
novel_circ_0015653	9.92194	0.381569	4.6964	0.0010365	0.15739
novel_circ_0026537	6.22984	0	5.5147	0.0010291	0.15739
novel_circ_0001081	5.91873	0	5.4539	0.0012883	0.17389
novel_circ_0005756	12.8778	0.458372	4.6608	0.0013436	0.17389
novel_circ_0007606	46.8595	8.11268	2.599	0.0012292	0.17389
novel_circ_0012670	59.2427	11.1606	2.4443	0.0013455	0.17389
novel_circ_0018287	57.5298	149.446	-1.3803	0.0012701	0.17389
novel_circ_0023591	7.422	0	5.7512	0.0013408	0.17389
novel_circ_0025842	22.0053	2.63995	3.2335	0.0012994	0.17389
novel_circ_0005381	2.31059	20.4004	-3.0288	0.0014787	0.18244
novel_circ_0009397	0	9.33791	-5.3538	0.0014897	0.18244
novel_circ_0024203	200.72	1255.12	-5.0629	0.0015018	0.18244
novel_circ_0000407	5.84534	0	5.4407	0.0016647	0.18384
novel_circ_0004130	16.1432	1.73545	3.3187	0.0015661	0.18384
novel_circ_0005507	6.76425	0	5.6351	0.0016605	0.18384
novel_circ_0010391	0	7.55349	-5.0359	0.0016148	0.18384
novel_circ_0026522	6.64287	0	5.6249	0.0016345	0.18384
novel_circ_0021697	25.8157	4.32759	2.5867	0.0017364	0.18834
novel_circ_0004996	6.58705	0	5.6081	0.0019285	0.20196
novel_circ_0018595	38.7704	10.5435	1.9126	0.0019107	0.20196
novel_circ_0014305	53.4587	17.6472	1.5877	0.0020686	0.20598
novel_circ_0018821	5.56076	0	5.346	0.0020551	0.20598
novel_circ_0020093	5.60838	0	5.3577	0.0020196	0.20598
novel_circ_0001258	6.71231	0	5.6121	0.0022294	0.2184
novel_circ_0018060	0	42.6131	-7.5324	0.0023308	0.22472
novel_circ_0007453	266.867	32.9436	7.193	0.0024097	0.22555
novel_circ_0011842	50.1522	11.7333	2.0631	0.0024508	0.22555
novel_circ_0020739	21.5541	4.07533	2.488	0.0024193	0.22555
novel_circ_0003419	5.28399	0	5.281	0.0027739	0.25147
novel_circ_0009098	35.7123	108.193	-1.6023	0.0031098	0.26043
novel_circ_0012043	12.0061	1.04911	3.6549	0.0031061	0.26043
novel_circ_0012342	6.00499	0	5.4661	0.0031203	0.26043
novel_circ_0018744	25.6853	5.73474	2.1971	0.0031261	0.26043
novel_circ_0021638	6.27315	0	5.5053	0.00313	0.26043
novel_circ_0024570	39.2485	94.0135	-1.2646	0.0030904	0.26043
novel_circ_0007803	0	8.15193	-5.1345	0.0032475	0.2622
novel_circ_0014006	5.88202	0	5.4403	0.0032807	0.2622
novel_circ_0020117	7.79598	0.305581	4.4203	0.0032396	0.2622
novel_circ_0007344	13.4392	104.927	-7.2647	0.0034179	0.26861
novel_circ_0017946	5.86601	0	5.4317	0.0034493	0.26861
novel_circ_0003369	5.67125	0	5.3991	0.0035494	0.2729
novel_circ_0003924	23.8264	6.36381	1.9132	0.0037937	0.27821
novel_circ_0018901	9.78961	0.611162	3.8797	0.0038017	0.27821
novel_circ_0022865	0	6.22964	-4.761	0.0037727	0.27821
novel_circ_0023849	5.02557	0	5.2095	0.0037351	0.27821
novel_circ_0000999	20.196	4.60139	2.1874	0.0042586	0.30412
novel_circ_0016495	0	6.53749	-4.8058	0.0042421	0.30412
novel_circ_0016959	1.80036	14.2182	-3.124	0.004306	0.30412
novel_circ_0000061	20.2916	3.58651	2.5307	0.0046632	0.30424
novel_circ_0005522	8.53848	0.458372	4.0614	0.0045605	0.30424
novel_circ_0005570	2.0463	15.9431	-2.8512	0.0046912	0.30424
novel_circ_0005693	29.5803	70.8549	-1.2674	0.0047005	0.30424
novel_circ_0006796	8.7485	0.305581	4.5989	0.0047083	0.30424
novel_circ_0015692	0	6.22553	-4.743	0.0046316	0.30424
novel_circ_0021613	67.0671	26.7011	1.3407	0.0045769	0.30424
novel_circ_0022019	7.22413	32.9312	-2.1357	0.0046258	0.30424
novel_circ_0002455	5.45225	0	5.3364	0.0051249	0.3135
novel_circ_0003496	5.44132	0	5.3263	0.0049767	0.3135
novel_circ_0003871	3.21858	18.1035	-2.4639	0.0051693	0.3135
novel_circ_0008023	0	6.36823	-4.7968	0.0053677	0.3135
novel_circ_0017677	4.55987	0	5.0728	0.0052665	0.3135
novel_circ_0020525	4.66605	0	5.103	0.0052052	0.3135
novel_circ_0022664	32.5576	83.6275	-1.3882	0.0051481	0.3135
novel_circ_0023040	5.35856	0	5.3056	0.0052723	0.3135
novel_circ_0024774	5.21726	0	5.2824	0.0053102	0.3135
novel_circ_0025274	4.67774	0	5.0888	0.0053354	0.3135
novel_circ_0003104	0	6.0496	-4.7044	0.0056071	0.32292
novel_circ_0013322	4.61763	0	5.0832	0.0056354	0.32292
novel_circ_0020810	0	7.39584	-5.0219	0.005712	0.32425
novel_circ_0000625	2.22353	14.2066	-2.6025	0.0057799	0.32506
novel_circ_0000404	9.65997	0.972312	3.5083	0.0060655	0.32558
novel_circ_0001986	4.39435	0	5.0241	0.0065766	0.32558
novel_circ_0005001	17.7327	3.40762	2.4145	0.0063043	0.32558
novel_circ_0005102	15.1841	2.16232	2.7064	0.0058709	0.32558
novel_circ_0006431	92.7376	42.6258	1.1229	0.0066014	0.32558
novel_circ_0008079	13.402	1.64663	2.9227	0.0061066	0.32558
novel_circ_0008754	27.0465	6.90195	1.96	0.006251	0.32558
novel_circ_0009217	5.1294	0	5.2494	0.0066467	0.32558
novel_circ_0012151	0	5.58031	-4.6039	0.006508	0.32558
novel_circ_0016023	8.42488	0.708436	3.4037	0.0065839	0.32558
novel_circ_0017836	105.742	47.4013	1.1533	0.005964	0.32558
novel_circ_0021605	0	5.83207	-4.6463	0.0059717	0.32558
novel_circ_0022268	219.011	43.4126	3.7955	0.006482	0.32558
novel_circ_0023484	0	5.69993	-4.6315	0.0064931	0.32558
novel_circ_0024401	4.47047	0	5.0434	0.0061149	0.32558
novel_circ_0025248	7.57779	27.4595	-1.8368	0.0066317	0.32558
novel_circ_0000966	0.458291	8.99268	-3.9294	0.0069858	0.32699
novel_circ_0003223	4.51964	0	5.0345	0.0068424	0.32699
novel_circ_0004898	20.6589	4.9488	2.0327	0.0067952	0.32699
novel_circ_0005813	500.736	256.642	0.96335	0.0069986	0.32699
novel_circ_0011768	0	5.54041	-4.5856	0.0069329	0.32699
novel_circ_0023861	21.6047	3.64962	2.4969	0.0069589	0.32699
novel_circ_0008820	14.8371	43.6587	-1.5401	0.0071365	0.3309
novel_circ_0020857	0	5.58506	-4.6069	0.0073003	0.33592
novel_circ_0003852	51.2407	17.3443	1.5648	0.0076421	0.34575
novel_circ_0007086	36.42	8.23931	2.1912	0.0076845	0.34575
novel_circ_0017075	518.485	245.04	1.0817	0.0076569	0.34575
novel_circ_0005424	96.724	44.8596	1.1109	0.007856	0.34649
novel_circ_0009325	20.6063	5.66083	1.884	0.0078721	0.34649
novel_circ_0021268	110.28	214.164	-0.95558	0.0078554	0.34649
novel_circ_0005981	0.623809	9.08201	-3.8242	0.0081735	0.3521
novel_circ_0014425	20.4548	53.7581	-1.3847	0.0081627	0.3521
novel_circ_0020078	0	6.9128	-4.8921	0.0081197	0.3521
novel_circ_0008102	378.789	200.327	0.91848	0.0085024	0.36369
novel_circ_0000713	0	5.2952	-4.5266	0.0086682	0.36747
novel_circ_0004793	0	5.42567	-4.5687	0.0087119	0.36747
novel_circ_0018710	11.3272	1.56306	3.0551	0.0088841	0.37215
novel_circ_0012488	7.44506	0.458372	3.8859	0.0091996	0.38273
novel_circ_0000126	8.18246	0.53714	3.7425	0.009472	0.38535
novel_circ_0006516	8.93432	0.763137	3.5757	0.0094769	0.38535
novel_circ_0012351	11.702	1.64925	2.9716	0.0094198	0.38535
novel_circ_0014405	11.6903	1.47686	3.2477	0.0095163	0.38535
novel_circ_0007444	0	5.16272	-4.4922	0.0098803	0.39744
novel_circ_0009502	51.0388	12.9297	2.0147	0.010041	0.40126
novel_circ_0002846	2.18333	15.9112	-2.8558	0.010365	0.40643
novel_circ_0016282	19.6354	4.89125	2.0363	0.010468	0.40643
novel_circ_0016554	4.58836	0	5.0779	0.010495	0.40643
novel_circ_0021907	4.07228	0	4.8882	0.010505	0.40643
novel_circ_0026183	6.47227	0.590743	4.033	0.010428	0.40643
novel_circ_0005957	0	5.18755	-4.4947	0.010672	0.40743
novel_circ_0012525	0	5.08755	-4.4524	0.01064	0.40743
novel_circ_0025227	18.3601	48.4384	-1.3927	0.010733	0.40743
novel_circ_0005179	11.937	2.02624	2.472	0.010885	0.41067
novel_circ_0014910	24.2839	5.7301	2.1557	0.011075	0.41526
novel_circ_0003530	1.68248	11.8351	-2.7475	0.011177	0.41649
novel_circ_0007808	8.44245	0.842721	3.1784	0.011346	0.42022
novel_circ_0018972	10.1717	1.18149	3.3858	0.011424	0.42056
novel_circ_0001586	4.50715	0	5.0447	0.011548	0.42097
novel_circ_0015654	13.3977	2.53275	2.419	0.011574	0.42097
novel_circ_0002565	0	4.94584	-4.4089	0.013141	0.42389
novel_circ_0002660	4.40021	0	5.037	0.012255	0.42389
novel_circ_0003376	284.746	153.539	0.8905	0.013097	0.42389
novel_circ_0003618	4.28155	0	5.001	0.012622	0.42389
novel_circ_0005440	0	5.01249	-4.4422	0.012473	0.42389
novel_circ_0008661	9.5304	1.18149	3.3073	0.012976	0.42389
novel_circ_0008927	4.48373	0	5.0276	0.01251	0.42389
novel_circ_0010329	49.4914	12.9407	1.967	0.011938	0.42389
novel_circ_0010440	0	4.87396	-4.4113	0.013304	0.42389
novel_circ_0011535	30.9485	7.32521	2.0907	0.012218	0.42389
novel_circ_0012356	4.49621	0	5.0321	0.012943	0.42389
novel_circ_0012606	14.0301	2.78844	2.3492	0.013163	0.42389
novel_circ_0012811	1.28782	10.5117	-2.9096	0.012977	0.42389
novel_circ_0017910	0	5.10513	-4.4491	0.01321	0.42389
novel_circ_0018128	94.8507	30.9407	1.6425	0.012957	0.42389
novel_circ_0018418	81.8629	21.3459	1.9461	0.013329	0.42389
novel_circ_0018583	4.44704	0	5.0362	0.011753	0.42389
novel_circ_0019241	4.30068	0	4.9994	0.01288	0.42389
novel_circ_0019814	4.41191	0	5.0153	0.012423	0.42389
novel_circ_0020320	26.6979	6.41238	2.0874	0.013011	0.42389
novel_circ_0020398	48.3328	18.2482	1.4158	0.01192	0.42389
novel_circ_0020571	0	5.10552	-4.4795	0.012073	0.42389
novel_circ_0022261	96.0598	29.7374	1.7121	0.012066	0.42389
novel_circ_0026386	10.999	1.14471	3.2879	0.012704	0.42389
novel_circ_0011416	51.1383	17.3951	1.5671	0.013492	0.42681
novel_circ_0002463	4.2105	0	4.9787	0.013845	0.42785
novel_circ_0005658	24.0043	8.01492	1.5609	0.013871	0.42785
novel_circ_0005792	6.75486	0.305581	4.2121	0.013877	0.42785
novel_circ_0006345	46.245	12.4358	1.9185	0.013707	0.42785
novel_circ_0013899	52.7981	20.2083	1.3903	0.013638	0.42785
novel_circ_0003271	0	4.71729	-4.3541	0.013966	0.42817
novel_circ_0009341	14.6934	2.53618	2.652	0.014064	0.42817
novel_circ_0018782	23.281	56.7746	-1.2747	0.014169	0.42817
novel_circ_0025458	4.49035	0	5.0185	0.014104	0.42817
novel_circ_0002395	61.7001	132.902	-1.107	0.014279	0.42936
novel_circ_0000220	121.715	37.7095	1.7091	0.014387	0.43048
novel_circ_0003862	0	4.70986	-4.3499	0.014696	0.43332
novel_circ_0006828	5.80006	21.1622	-1.8236	0.01463	0.43332
novel_circ_0009402	4.21789	0	4.9578	0.014588	0.43332
novel_circ_0001301	4.95221	0	5.203	0.014827	0.43507
novel_circ_0020989	5.77742	0.381569	3.8876	0.01491	0.43541
novel_circ_0004147	5.08566	0	5.2103	0.015218	0.436
novel_circ_0007510	13.8291	3.17262	2.0869	0.015145	0.436
novel_circ_0010537	142.943	268.167	-0.90698	0.015188	0.436
novel_circ_0016089	5.71067	0.305581	3.9955	0.01502	0.436
novel_circ_0013502	26.8892	62.1668	-1.2078	0.015376	0.43641
novel_circ_0018625	29.6944	7.78134	1.9819	0.015305	0.43641
novel_circ_0018817	6.63776	0.458372	3.6922	0.015581	0.43971
novel_circ_0019427	4.14685	0	4.9349	0.015637	0.43971
novel_circ_0003175	13.2974	2.25102	2.6205	0.015855	0.44158
novel_circ_0025115	19.2337	5.7051	1.8141	0.015921	0.44158
novel_circ_0025724	4.11603	0	4.9484	0.015848	0.44158
novel_circ_0001421	15.2996	2.36297	2.8821	0.016317	0.4455
novel_circ_0005002	7.35799	0.402855	3.9543	0.016163	0.4455
novel_circ_0005931	50.8416	21.5178	1.2326	0.016796	0.4455
novel_circ_0006185	4.17183	0	4.9215	0.01667	0.4455
novel_circ_0007016	0	4.59212	-4.3126	0.016693	0.4455
novel_circ_0013341	64.0525	24.9497	1.382	0.016581	0.4455
novel_circ_0014155	7.9576	0.886115	3.4889	0.016764	0.4455
novel_circ_0016817	2.13648	13.3125	-2.6288	0.016524	0.4455
novel_circ_0016994	0	4.62268	-4.3194	0.016266	0.4455
novel_circ_0025697	6.00812	0.590743	3.8993	0.016545	0.4455
novel_circ_0006362	23.6218	5.96002	2.0197	0.016939	0.44735
novel_circ_0001174	0	4.79758	-4.3571	0.017377	0.45105
novel_circ_0004458	4.06487	0	4.8971	0.017344	0.45105
novel_circ_0013307	4.93263	0	5.1609	0.017235	0.45105
novel_circ_0025599	28.3141	7.51048	1.9262	0.017166	0.45105
novel_circ_0020947	19.8364	5.48512	1.8043	0.017547	0.45354
novel_circ_0012727	0	4.59298	-4.3057	0.018145	0.46444
novel_circ_0015872	3.90601	0	4.8641	0.018198	0.46444
novel_circ_0022357	0	4.45991	-4.2761	0.018063	0.46444
novel_circ_0000221	10.7452	1.1917	3.3363	0.019235	0.46707
novel_circ_0001122	4.03638	0	4.8793	0.01847	0.46707
novel_circ_0004713	0.458291	7.0056	-3.6006	0.019142	0.46707
novel_circ_0007209	0	4.3682	-4.2513	0.019405	0.46707
novel_circ_0007627	0	5.12037	-4.4849	0.019276	0.46707
novel_circ_0008158	6.34266	0.458372	3.6467	0.01914	0.46707
novel_circ_0010003	9.49018	1.14471	3.0559	0.019311	0.46707
novel_circ_0012752	11.3499	2.59847	2.0985	0.018968	0.46707
novel_circ_0013587	0.916582	9.1862	-3.1007	0.018646	0.46707
novel_circ_0014647	9.48003	1.45847	2.8574	0.018831	0.46707
novel_circ_0017866	0	5.04897	-4.4704	0.019455	0.46707
novel_circ_0018530	4.03638	0	4.8793	0.01847	0.46707
novel_circ_0022682	0	4.47372	-4.2924	0.019188	0.46707
novel_circ_0023406	0	5.48414	-4.5656	0.018707	0.46707
novel_circ_0025927	7.6012	0.671425	3.3149	0.018935	0.46707
novel_circ_0006712	15.8711	2.67834	2.5204	0.019921	0.47578
novel_circ_0022436	23.1198	6.59931	1.7587	0.019974	0.47578
novel_circ_0001416	13.6495	2.4798	2.5029	0.020825	0.48096
novel_circ_0002937	3.91263	0	4.852	0.020356	0.48096
novel_circ_0009908	0	5.25415	-4.4945	0.020823	0.48096
novel_circ_0010877	0	4.41984	-4.2571	0.020683	0.48096
novel_circ_0013009	22.6279	52.7012	-1.2213	0.020582	0.48096
novel_circ_0016147	2.78801	14.1861	-2.2907	0.020698	0.48096
novel_circ_0019888	26.0347	9.00093	1.5732	0.020307	0.48096
novel_circ_0021610	27.0235	9.00613	1.5841	0.020513	0.48096
novel_circ_0014034	42.9879	12.0154	1.8813	0.021044	0.48235
novel_circ_0022793	27.5962	59.3926	-1.1011	0.02097	0.48235
novel_circ_0001590	0	5.46251	-4.5462	0.021476	0.48674
novel_circ_0003700	10.6769	1.85843	2.7102	0.021438	0.48674
novel_circ_0005742	15.2309	3.70988	1.9682	0.021396	0.48674
novel_circ_0019702	6.86616	0.611162	3.3808	0.021582	0.48733
novel_circ_0009218	8.79026	0.886115	3.5836	0.021683	0.48779
novel_circ_0009496	10.326	1.53074	2.7682	0.021957	0.49212
novel_circ_0015451	61.2254	29.5699	1.0533	0.022127	0.49412
novel_circ_0001636	4.4088	0	5.0466	0.022545	0.49795
novel_circ_0019442	15.1357	3.51992	2.1434	0.022487	0.49795
novel_circ_0023367	152.519	74.7214	1.0248	0.022386	0.49795
novel_circ_0019622	6.19747	0.590743	3.9586	0.022762	0.50093
novel_circ_0026427	15.1197	2.96084	2.3328	0.022873	0.50156
novel_circ_0008504	4.37679	0	5.0263	0.023004	0.50168
novel_circ_0013304	0	5.13936	-4.4613	0.023126	0.50168
novel_circ_0024932	13.6936	2.48756	2.3902	0.023119	0.50168
novel_circ_0010540	4.64343	20.93	-2.1651	0.023761	0.51178
novel_circ_0016987	0	4.80087	-4.3966	0.02371	0.51178
novel_circ_0004994	11.387	1.77223	2.8982	0.02418	0.51709
novel_circ_0006978	26.6069	1.60308	4.0424	0.024263	0.51709
novel_circ_0007076	70.8987	20.3318	1.8026	0.02422	0.51709
novel_circ_0007544	20.0336	6.52512	1.6103	0.024457	0.5176
novel_circ_0018822	21.5689	6.70897	1.7053	0.024446	0.5176
novel_circ_0009053	0	4.85795	-4.4048	0.024716	0.5205
novel_circ_0018925	35.9929	14.2883	1.3278	0.024765	0.5205
novel_circ_0005523	102.782	52.5734	0.95877	0.025824	0.52622
novel_circ_0007896	19.5983	6.53592	1.5771	0.025969	0.52622
novel_circ_0009293	0.89471	7.02776	-3.4111	0.025487	0.52622
novel_circ_0010734	1.37487	10.9426	-2.8254	0.025899	0.52622
novel_circ_0012562	1.20076	9.33162	-2.9319	0.025242	0.52622
novel_circ_0015765	0	4.14204	-4.1545	0.025732	0.52622
novel_circ_0015977	3.5656	13.234	-1.9242	0.025389	0.52622
novel_circ_0018184	0	4.70458	-4.3664	0.025756	0.52622
novel_circ_0019007	37.8199	13.6458	1.447	0.025376	0.52622
novel_circ_0021078	36.6483	11.5285	1.7266	0.025354	0.52622
novel_circ_0022992	10.4888	1.75963	2.5285	0.02599	0.52622
novel_circ_0011560	12.8184	32.1444	-1.3013	0.026301	0.52918
novel_circ_0020128	0	4.02184	-4.1281	0.026311	0.52918
novel_circ_0019331	38.4608	14.3026	1.4107	0.02641	0.52942
novel_circ_0002551	12.2188	2.29677	2.3494	0.026733	0.53064
novel_circ_0013173	61.5418	22.6603	1.461	0.026675	0.53064
novel_circ_0020666	57.9994	16.4425	1.8431	0.026578	0.53064
novel_circ_0019706	4.18201	0	4.9585	0.026857	0.53137
novel_circ_0000609	72.6712	132.198	-0.86542	0.027078	0.53336
novel_circ_0004520	13.9931	41.208	-1.577	0.027134	0.53336
novel_circ_0006004	0	4.71537	-4.3652	0.027791	0.53936
novel_circ_0008814	6.18454	0.572353	3.426	0.027565	0.53936
novel_circ_0022076	6.91531	0.611162	3.3714	0.027794	0.53936
novel_circ_0024200	154.865	266.779	-0.78436	0.027632	0.53936
novel_circ_0000871	14.4966	2.86912	2.2828	0.028759	0.54283
novel_circ_0002600	5.5959	0.305581	3.9488	0.028792	0.54283
novel_circ_0004296	12.993	2.86994	2.1146	0.029268	0.54283
novel_circ_0004540	4.24365	0	4.9414	0.028669	0.54283
novel_circ_0005518	5.30077	17.3727	-1.7435	0.02976	0.54283
novel_circ_0005527	0.687437	7.41101	-3.1787	0.029293	0.54283
novel_circ_0005891	9.93755	25.965	-1.3742	0.029362	0.54283
novel_circ_0006550	4.07659	0	4.9247	0.028908	0.54283
novel_circ_0008946	4.26628	0	4.9447	0.029163	0.54283
novel_circ_0009767	4.52043	17.7705	-1.9872	0.028466	0.54283
novel_circ_0009797	0	4.03925	-4.1262	0.028676	0.54283
novel_circ_0011807	0	3.99946	-4.1086	0.028677	0.54283
novel_circ_0013583	0	4.73142	-4.38	0.028511	0.54283
novel_circ_0015186	0.687437	7.36303	-3.1935	0.029734	0.54283
novel_circ_0015670	20.2194	4.48162	2.2434	0.028982	0.54283
novel_circ_0018421	18.0724	5.72923	1.6738	0.028235	0.54283
novel_circ_0018886	6.86459	0.886115	3.2623	0.029414	0.54283
novel_circ_0022407	22.9055	8.62319	1.4039	0.029671	0.54283
novel_circ_0022448	16.9188	40.0074	-1.2832	0.029688	0.54283
novel_circ_0023228	4.09925	0	4.9316	0.028327	0.54283
novel_circ_0004700	1.20076	9.45748	-2.9392	0.029881	0.54335
novel_circ_0006101	0	4.69322	-4.343	0.029994	0.54335
novel_circ_0013036	0.600382	7.85224	-3.6392	0.030146	0.54335
novel_circ_0018422	95.4582	32.4056	1.5754	0.03012	0.54335
novel_circ_0007240	0.89471	6.64602	-3.331	0.030247	0.54356
novel_circ_0011803	0	3.89765	-4.0793	0.030395	0.5446
novel_circ_0026341	4.56416	0.26857	3.7473	0.03063	0.5472
novel_circ_0008566	4.06994	0	4.8979	0.030805	0.5487
novel_circ_0001356	1.80115	11.2042	-2.6076	0.030907	0.54892
novel_circ_0010896	6.94227	0.763953	3.0829	0.031567	0.559
novel_circ_0006532	485.516	44.9793	8.9272	0.031661	0.55903
novel_circ_0000690	0	4.62743	-4.3248	0.032256	0.55977
novel_circ_0003025	0	3.96053	-4.0827	0.032169	0.55977
novel_circ_0007715	63.8177	25.2516	1.343	0.032184	0.55977
novel_circ_0009095	4.20265	0	4.9181	0.032126	0.55977
novel_circ_0011984	0.458291	6.12963	-3.4125	0.031895	0.55977
novel_circ_0019687	8.31086	25.3439	-1.668	0.032095	0.55977
novel_circ_0002643	5.69543	0.650139	3.0515	0.032392	0.56053
novel_circ_0001568	4.61256	0.305581	3.6763	0.032494	0.56071
novel_circ_0005129	0	4.47169	-4.2751	0.032679	0.56071
novel_circ_0016529	4.73787	18.4794	-1.9839	0.032593	0.56071
novel_circ_0002408	49.6778	20.7944	1.2459	0.033145	0.56472
novel_circ_0012178	0	4.00862	-4.0981	0.033191	0.56472
novel_circ_0013742	61.9011	115.932	-0.90691	0.033013	0.56472
novel_circ_0006382	1.24762	8.82439	-2.8274	0.033465	0.56779
novel_circ_0000709	4.76639	19.0377	-1.9831	0.033862	0.57291
novel_circ_0009849	1.65906	9.74074	-2.4742	0.034181	0.57672
novel_circ_0004233	10.1132	25.8426	-1.3425	0.034541	0.5797
novel_circ_0010494	1.58215	8.83919	-2.5307	0.034549	0.5797
novel_circ_0017392	7.6254	0.972312	3.1205	0.034645	0.57971
novel_circ_0002501	2.39334	11.9882	-2.2285	0.03641	0.58063
novel_circ_0002910	0	4.40603	-4.2443	0.036897	0.58063
novel_circ_0003762	5.77975	0.590743	3.7968	0.036178	0.58063
novel_circ_0004807	0	4.39101	-4.2389	0.036347	0.58063
novel_circ_0005582	0	4.44767	-4.2539	0.035898	0.58063
novel_circ_0005748	16.379	5.30819	1.5879	0.0366	0.58063
novel_circ_0005892	15.6872	43.3548	-1.4882	0.036171	0.58063
novel_circ_0007494	10.4614	1.49728	2.889	0.034934	0.58063
novel_circ_0011347	9.56627	1.77994	2.3171	0.036705	0.58063
novel_circ_0012066	0	4.24424	-4.2184	0.035544	0.58063
novel_circ_0012362	3.53048	14.7165	-2.0417	0.036323	0.58063
novel_circ_0012950	10.3197	26.1907	-1.3643	0.035004	0.58063
novel_circ_0013658	25.8523	52.8968	-1.0563	0.036822	0.58063
novel_circ_0013741	23.1257	51.0467	-1.1337	0.036913	0.58063
novel_circ_0014340	1.37487	10.5544	-2.7544	0.036563	0.58063
novel_circ_0015370	5.18523	0.305581	3.8334	0.036994	0.58063
novel_circ_0015397	1.35886	8.75769	-2.5944	0.035476	0.58063
novel_circ_0015673	12.0401	3.01416	2.0565	0.036194	0.58063
novel_circ_0019707	165.125	80.5557	1.0408	0.036955	0.58063
novel_circ_0020869	5.37536	0.590743	3.7395	0.036667	0.58063
novel_circ_0023198	6.39458	0.886115	3.1551	0.036093	0.58063
novel_circ_0023944	44.2678	21.1024	1.0737	0.036707	0.58063
novel_circ_0025253	12.2438	2.96443	1.9713	0.035012	0.58063
novel_circ_0026078	13.3962	3.2717	2.1097	0.035923	0.58063
novel_circ_0021342	30.8124	12.8501	1.2658	0.03723	0.58282
novel_circ_0003759	33.0769	14.6517	1.1934	0.037427	0.58317
novel_circ_0025953	44.12	14.9387	1.5899	0.037444	0.58317
novel_circ_0004098	96.824	168.179	-0.79767	0.037881	0.58846
novel_circ_0000420	18.0923	5.99049	1.6442	0.03816	0.59038
novel_circ_0002180	10.8681	1.78272	2.4802	0.038199	0.59038
novel_circ_0000866	0	4.13222	-4.1816	0.039423	0.60401
novel_circ_0003836	25.747	9.98755	1.3265	0.039329	0.60401
novel_circ_0013496	15.1564	34.0103	-1.1546	0.039678	0.60401
novel_circ_0018448	43.3029	82.6858	-0.94379	0.039522	0.60401
novel_circ_0023668	19.5389	3.85004	2.4336	0.039231	0.60401
novel_circ_0025413	23.7592	5.72432	2.0101	0.039657	0.60401
novel_circ_0005782	27.233	10.177	1.4011	0.040307	0.60901
novel_circ_0014333	8.74849	24.2677	-1.4505	0.040278	0.60901
novel_circ_0018947	103.257	183.901	-0.83045	0.040166	0.60901
novel_circ_0001672	11.5212	3.41701	1.7735	0.041439	0.60973
novel_circ_0002753	0	4.09243	-4.1654	0.041054	0.60973
novel_circ_0003292	42.6279	13.7931	1.608	0.041759	0.60973
novel_circ_0004803	0	4.28184	-4.2	0.040506	0.60973
novel_circ_0009120	5.34838	0.381569	3.7268	0.041543	0.60973
novel_circ_0011648	0	4.10914	-4.1679	0.042006	0.60973
novel_circ_0011822	2.83563	11.419	-1.9564	0.042019	0.60973
novel_circ_0012706	0	4.96202	-4.4336	0.042161	0.60973
novel_circ_0013576	4.9194	0.26857	3.8437	0.04168	0.60973
novel_circ_0015110	0	4.09603	-4.1722	0.042097	0.60973
novel_circ_0020091	61.4901	121.144	-0.97691	0.041278	0.60973
novel_circ_0021230	0.935713	7.13884	-2.9297	0.042093	0.60973
novel_circ_0021435	0	4.1744	-4.1696	0.042139	0.60973
novel_circ_0023128	12.3543	29.0582	-1.2508	0.041061	0.60973
novel_circ_0023356	14.8163	3.11672	2.3615	0.042086	0.60973
novel_circ_0024354	13.0542	3.10035	2.0844	0.04205	0.60973
novel_circ_0024375	17.6359	6.04906	1.5154	0.040979	0.60973
novel_circ_0025361	10.901	2.1538	2.4907	0.041306	0.60973
novel_circ_0003979	7.76359	1.03072	2.8774	0.042504	0.61309
novel_circ_0007874	1.50096	9.94458	-2.6858	0.042696	0.61309
novel_circ_0023368	8.34993	1.07428	2.8453	0.042604	0.61309
novel_circ_0019705	22.5366	7.64137	1.6046	0.043013	0.61618
novel_circ_0011532	0.623809	6.0692	-3.2237	0.043118	0.61623
novel_circ_0010923	13.7206	4.46269	1.5942	0.04333	0.6178
novel_circ_0019264	12.9282	3.3557	2.065	0.04368	0.62133
novel_circ_0004989	14.8581	4.10127	1.914	0.044119	0.62466
novel_circ_0007188	0	4.20504	-4.1719	0.044111	0.62466
novel_circ_0001780	0.89471	5.88311	-3.1597	0.045151	0.62763
novel_circ_0003275	0.687437	6.54236	-3.021	0.044903	0.62763
novel_circ_0006924	0	4.76925	-4.3891	0.044562	0.62763
novel_circ_0007696	0	4.81101	-4.4022	0.045362	0.62763
novel_circ_0009219	115.738	65.8575	0.81834	0.045	0.62763
novel_circ_0010186	2.97615	11.6656	-1.9765	0.044896	0.62763
novel_circ_0014307	38.1246	15.6987	1.2623	0.04517	0.62763
novel_circ_0016417	24.2242	9.12211	1.4631	0.045303	0.62763
novel_circ_0016478	15.2118	4.26732	1.7776	0.044469	0.62763
novel_circ_0021142	90.5063	50.1438	0.85377	0.044805	0.62763
novel_circ_0003707	0.900574	7.22284	-2.9517	0.045594	0.6294
novel_circ_0006455	12.4179	3.39758	1.9451	0.045763	0.6303
novel_circ_0008021	0.600382	6.76447	-3.3978	0.046263	0.63532
novel_circ_0013429	14.6473	5.20235	1.5316	0.046337	0.63532
novel_circ_0017669	11.5783	3.53389	1.7062	0.04666	0.63546
novel_circ_0019348	0.89471	5.8609	-3.1423	0.046558	0.63546
novel_circ_0025674	7.78349	1.14471	2.7686	0.046614	0.63546
novel_circ_0016953	13.7347	35.6387	-1.3723	0.046899	0.63694
novel_circ_0022018	44.4381	102.967	-1.2086	0.046979	0.63694
novel_circ_0012431	0.458291	5.46912	-3.2255	0.047143	0.63774
novel_circ_0013005	10.7401	25.4791	-1.2843	0.047478	0.64085
novel_circ_0001979	8.14147	1.4891	2.4016	0.048133	0.64681
novel_circ_0013100	11.8855	2.06145	2.5043	0.048064	0.64681
novel_circ_0006998	0	3.99122	-4.1026	0.04876	0.64808
novel_circ_0010421	21.3292	45.9992	-1.1102	0.04841	0.64808
novel_circ_0012292	18.3	4.42929	2.0225	0.048726	0.64808
novel_circ_0015197	12.1185	3.85775	1.6947	0.048627	0.64808
novel_circ_0022705	0	4.08085	-4.1253	0.048482	0.64808
novel_circ_0026321	9.43668	1.79931	2.3653	0.048898	0.64849
novel_circ_0003796	3.01715	13.2502	-2.0885	0.049311	0.64971
novel_circ_0016411	11.5174	30.1958	-1.353	0.049241	0.64971
novel_circ_0025801	11.9838	2.81235	2.1785	0.049269	0.64971
novel_circ_0010515	0	4.04482	-4.1124	0.049849	0.65537
novel_circ_0000830	0	3.53279	-3.9323	0.04271	NA
novel_circ_0001417	3.81892	0	4.7852	0.040382	NA
novel_circ_0002843	0	3.82096	-4.0567	0.033119	NA
novel_circ_0003404	0	3.65409	-3.9722	0.042235	NA
novel_circ_0003535	0	3.76157	-4.0224	0.034533	NA
novel_circ_0003756	0	3.80704	-4.0593	0.034923	NA
novel_circ_0003967	3.4719	0	4.6523	0.020814	NA
novel_circ_0004090	3.67687	0	4.7754	0.023044	NA
novel_circ_0005428	3.47854	0	4.663	0.031738	NA
novel_circ_0006182	3.39269	0	4.6639	0.049857	NA
novel_circ_0006300	3.48284	0	4.6723	0.018812	NA
novel_circ_0006308	3.2412	0	4.5814	0.037763	NA
novel_circ_0006593	3.41258	0	4.6673	0.032013	NA
novel_circ_0006968	3.45631	0	4.6959	0.048241	NA
novel_circ_0007616	0	3.58476	-3.9632	0.041961	NA
novel_circ_0008150	0	3.58941	-3.9636	0.04294	NA
novel_circ_0008329	3.37668	0	4.6532	0.031317	NA
novel_circ_0008420	3.64172	0	4.7308	0.026495	NA
novel_circ_0008671	3.19945	0	4.5821	0.037654	NA
novel_circ_0009385	2.9703	0	4.4737	0.047433	NA
novel_circ_0009680	0	3.72549	-4.0228	0.035733	NA
novel_circ_0010136	0	3.77996	-4.0203	0.036107	NA
novel_circ_0010739	3.44848	0	4.6478	0.033193	NA
novel_circ_0010864	3.34075	0	4.6179	0.035342	NA
novel_circ_0011099	3.05891	0	4.4928	0.045799	NA
novel_circ_0011387	3.28221	0	4.616	0.033979	NA
novel_circ_0011571	3.05306	0	4.51	0.043113	NA
novel_circ_0011941	0	3.77276	-4.0329	0.034205	NA
novel_circ_0012005	3.54802	0	4.6829	0.030991	NA
novel_circ_0012526	0	3.54109	-3.9284	0.043935	NA
novel_circ_0012554	3.37668	0	4.6532	0.031317	NA
novel_circ_0013015	3.82986	0	4.7983	0.038234	NA
novel_circ_0013093	0	3.48847	-3.9217	0.047157	NA
novel_circ_0014024	3.45631	0	4.6959	0.048241	NA
novel_circ_0014486	3.67762	0	4.7445	0.025721	NA
novel_circ_0014976	3.65265	0	4.7473	0.02551	NA
novel_circ_0015216	3.75529	0	4.7552	0.044301	NA
novel_circ_0015251	3.7764	0	4.8154	0.036568	NA
novel_circ_0015776	0	3.58279	-3.9631	0.042321	NA
novel_circ_0016367	3.64328	0	4.7386	0.027048	NA
novel_circ_0017163	0	3.60866	-3.952	0.043256	NA
novel_circ_0017452	3.77054	0	4.8024	0.022551	NA
novel_circ_0018024	3.696	0	4.7722	0.041025	NA
novel_circ_0018571	3.03548	0	4.4826	0.030773	NA
novel_circ_0019462	3.76468	0	4.7851	0.023816	NA
novel_circ_0019701	3.53907	0	4.7277	0.044457	NA
novel_circ_0019859	3.07649	0	4.5196	0.043235	NA
novel_circ_0020329	3.35988	0	4.6156	0.03592	NA
novel_circ_0020523	3.04797	0	4.4727	0.048382	NA
novel_circ_0020802	3.15922	0	4.5325	0.041515	NA
novel_circ_0020841	0	3.45692	-3.9127	0.046874	NA
novel_circ_0021072	3.81817	0	4.807	0.021912	NA
novel_circ_0021590	0	3.76047	-4.0138	0.038388	NA
novel_circ_0022279	2.99373	0	4.4838	0.046475	NA
novel_circ_0023141	3.5582	0	4.7278	0.043828	NA
novel_circ_0023458	3.46683	0	4.6587	0.032881	NA
novel_circ_0024011	0	3.56052	-3.9507	0.046816	NA
novel_circ_0024035	3.34309	0	4.6128	0.035982	NA
novel_circ_0025071	3.77561	0	4.8008	0.023372	NA
novel_circ_0025354	3.40517	0	4.6693	0.049125	NA
novel_circ_0025997	3.67842	0	4.7516	0.02777	NA
novel_circ_0026280	3.64096	0	4.7587	0.041455	NA
novel_circ_0026407	3.71277	0	4.7881	0.02436	NA
novel_circ_0026625	3.35481	0	4.6175	0.035945	NA
