# Supplementary material for: CircCSDE1 Regulates Proliferation and Differentiation of C2C12 Myoblasts by Sponging miR-21-3p
Source: Int J Mol Sci. 2022 Oct 10;23(19):12038. doi: 10.3390/ijms231912038 (PMC9570022; doi:10.3390/ijms231912038)
Supplement: Supplementary file 1 [file ijms-23-12038-s001.zip › Table S3.xlsx]

## Sheet: Sheet1
ID	JFW_R_10d_readcount	JFW_90d_readcount	log2FoldChange	pval	padj
novel_circ_0010936	0	23.9666	-6.8007	1.1218e-07	0.0018151
novel_circ_0012102	84.6221	16.9564	2.3327	1.8947e-06	0.015329
novel_circ_0023873	12.6019	0	6.4052	6.6795e-05	0.28334
novel_circ_0025701	13.1154	0	6.4543	7.0043e-05	0.28334
novel_circ_0021996	8.916	0	5.9232	0.00011236	0.36363
novel_circ_0014340	0	11.5543	-5.7267	0.00014861	0.40079
novel_circ_0008501	20.0897	1.79401	3.6829	0.00022843	0.4107
novel_circ_0013728	12.6117	0.328351	5.0152	0.00022367	0.4107
novel_circ_0014006	8.38903	0	5.8443	0.00021479	0.4107
novel_circ_0020869	13.5299	0.650743	5.0151	0.00028972	0.46879
novel_circ_0011756	0	9.32071	-5.433	0.000355	0.47869
novel_circ_0018782	16.5668	61.8936	-1.9216	0.00033425	0.47869
novel_circ_0008754	37.3054	7.49563	2.3075	0.00046444	0.57808
novel_circ_0010768	0	8.38777	-5.2899	0.00057303	0.62822
novel_circ_0014160	8.68409	0	5.8801	0.00058237	0.62822
novel_circ_0009745	279.568	52.6921	3.6008	0.00076443	0.68718
novel_circ_0015994	73.9629	24.3424	1.6056	0.00071196	0.68718
novel_circ_0022278	16.5692	1.02148	3.8305	0.00074293	0.68718
novel_circ_0006300	6.71199	0	5.508	0.00083174	0.69768
novel_circ_0014371	0	8.85024	-5.3738	0.00090367	0.69768
novel_circ_0017608	6.67015	0	5.4947	0.00090546	0.69768
novel_circ_0006978	17.6922	1.74025	3.3262	0.0010064	0.7402
novel_circ_0000126	7.57427	0.583701	3.5309	0.028754	0.96377
novel_circ_0000140	0.546717	6.71731	-3.4822	0.047733	0.96377
novel_circ_0000221	8.97991	1.30447	2.9682	0.021754	0.96377
novel_circ_0000342	0	3.32491	-3.9572	0.04808	0.96377
novel_circ_0000414	10.9814	1.41389	3.0953	0.0081229	0.96377
novel_circ_0000420	21.1662	6.53949	1.742	0.026175	0.96377
novel_circ_0000526	32.9444	9.18556	1.8795	0.018665	0.96377
novel_circ_0000609	40.1264	144.011	-3.84472	0.04073	0.96377
novel_circ_0000932	7.86292	1.09448	2.7306	0.032549	0.96377
novel_circ_0001013	10.8816	2.57703	2.0923	0.02485	0.96377
novel_circ_0001176	4.09183	0	4.7699	0.022839	0.96377
novel_circ_0001194	14.2632	2.6049	2.4184	0.024696	0.96377
novel_circ_0001200	14.5343	3.07589	2.362	0.016145	0.96377
novel_circ_0001283	7.88761	0.979094	3.196	0.016032	0.96377
novel_circ_0001301	4.88784	0	5.054	0.0050269	0.96377
novel_circ_0001302	13.9093	2.2925	2.5964	0.018054	0.96377
novel_circ_0001355	0.424782	8.62396	-3.9732	0.0071355	0.96377
novel_circ_0001421	16.6012	2.60297	2.8332	0.025729	0.96377
novel_circ_0001838	3.59744	0	4.5877	0.035328	0.96377
novel_circ_0001986	4.26894	0	4.8726	0.017281	0.96377
novel_circ_0002133	5.06034	0	5.0729	0.0205	0.96377
novel_circ_0002374	10.8748	2.48812	2.0821	0.037007	0.96377
novel_circ_0002463	4.12949	0	4.8219	0.018244	0.96377
novel_circ_0002660	6.25539	0	5.4189	0.0030813	0.96377
novel_circ_0002847	8.44507	0.437776	4.0517	0.011568	0.96377
novel_circ_0002896	0.595339	6.48302	-3.4142	0.046949	0.96377
novel_circ_0002937	4.3225	0	4.8723	0.010925	0.96377
novel_circ_0002977	9.95843	0.623861	3.9928	0.0054146	0.96377
novel_circ_0002979	5.18403	0.650743	3.5753	0.032278	0.96377
novel_circ_0003025	0	4.33157	-4.3099	0.021616	0.96377
novel_circ_0003104	0	6.58693	-4.926	0.0033388	0.96377
novel_circ_0003181	0	4.12588	-4.2539	0.040863	0.96377
novel_circ_0003223	3.9972	0	4.7636	0.038522	0.96377
novel_circ_0003369	4.77345	0	5.0271	0.011054	0.96377
novel_circ_0003376	305.916	167.142	0.87328	0.018715	0.96377
novel_circ_0003395	7.57783	0.437776	3.8672	0.021279	0.96377
novel_circ_0003404	0	3.98731	-4.1966	0.029261	0.96377
novel_circ_0003530	1.69913	12.9032	-2.773	0.023716	0.96377
novel_circ_0003594	1.09343	7.79238	-2.7935	0.044207	0.96377
novel_circ_0003622	0.595339	8.36989	-3.7722	0.011793	0.96377
novel_circ_0003644	0	4.20182	-4.2914	0.036966	0.96377
novel_circ_0003759	41.1415	15.9495	1.3827	0.012681	0.96377
novel_circ_0003836	30.9134	10.8301	1.5042	0.039197	0.96377
novel_circ_0003852	48.2525	18.8524	1.3532	0.015147	0.96377
novel_circ_0003859	0	3.68976	-4.1084	0.034692	0.96377
novel_circ_0004090	3.56264	0	4.5718	0.035788	0.96377
novel_circ_0004099	15.3708	4.52222	1.7613	0.024294	0.96377
novel_circ_0004103	16.7113	4.17358	1.9455	0.024999	0.96377
novel_circ_0004130	15.8935	1.89846	3.1489	0.01146	0.96377
novel_circ_0004147	6.51759	0	5.4446	0.0033814	0.96377
novel_circ_0004208	5.02891	0	5.0853	0.0044031	0.96377
novel_circ_0004296	13.0852	3.11194	2.0005	0.030645	0.96377
novel_circ_0004527	0.842156	8.31409	-3.7703	0.011156	0.96377
novel_circ_0004540	3.57166	0	4.5812	0.035351	0.96377
novel_circ_0004543	4.66804	0	4.9658	0.0066984	0.96377
novel_circ_0004633	0	4.26886	-4.3029	0.035703	0.96377
novel_circ_0004656	3.68643	0	4.6316	0.031359	0.96377
novel_circ_0004675	13.8051	4.02969	1.7721	0.030063	0.96377
novel_circ_0004763	0	6.38184	-4.8912	0.0079332	0.96377
novel_circ_0004781	2.86032	12.8729	-2.0961	0.035517	0.96377
novel_circ_0004847	18.4624	6.10262	1.5783	0.030025	0.96377
novel_circ_0004891	4.80982	0	4.9929	0.015139	0.96377
novel_circ_0004898	18.0006	5.36432	1.7316	0.027975	0.96377
novel_circ_0004922	8.19283	24.3826	-1.534	0.047009	0.96377
novel_circ_0004961	0	5.59279	-4.7172	0.011838	0.96377
novel_circ_0005001	15.9482	3.70639	2.1382	0.019519	0.96377
novel_circ_0005079	0	4.42165	-4.3812	0.029339	0.96377
novel_circ_0005102	16.6582	2.33488	2.7283	0.0055384	0.96377
novel_circ_0005137	4.70494	0	5.001	0.012737	0.96377
novel_circ_0005263	3.90437	0	4.7252	0.024198	0.96377
novel_circ_0005286	15.5543	2.03572	2.8519	0.0024916	0.96377
novel_circ_0005309	4.95892	0	5.0633	0.009679	0.96377
novel_circ_0005381	2.62817	22.1637	-3.1556	0.0014138	0.96377
novel_circ_0005424	207.406	48.8511	4.14	0.0099608	0.96377
novel_circ_0005527	0.893009	8.09128	-3.1832	0.025701	0.96377
novel_circ_0005551	36.6152	14.0065	1.3966	0.011171	0.96377
novel_circ_0005555	3.82503	0	4.7152	0.041773	0.96377
novel_circ_0005578	0	5.33013	-4.6441	0.014966	0.96377
novel_circ_0005619	8.3641	1.1674	2.7075	0.045499	0.96377
novel_circ_0005693	32.7716	77.1059	-1.2509	0.0081033	0.96377
novel_circ_0005731	13.0905	2.77036	2.208	0.016439	0.96377
novel_circ_0005742	17.4739	4.02038	2.0577	0.012817	0.96377
novel_circ_0005756	6.28573	0.492526	3.5161	0.022322	0.96377
novel_circ_0005792	6.19675	0.328351	3.9806	0.012421	0.96377
novel_circ_0005813	536.485	279.045	0.94257	0.011816	0.96377
novel_circ_0005931	50.8874	23.4295	1.1146	0.032987	0.96377
novel_circ_0005955	1.48835	9.47855	-2.6842	0.038479	0.96377
novel_circ_0006027	0.637173	6.48832	-3.104	0.04398	0.96377
novel_circ_0006175	0.849564	10.9588	-3.4532	0.0068665	0.96377
novel_circ_0006218	0	4.5899	-4.4037	0.016292	0.96377
novel_circ_0006248	4.44553	0	4.9057	0.0084177	0.96377
novel_circ_0006274	5.9335	0.623861	3.2471	0.037902	0.96377
novel_circ_0006345	89.1155	13.5788	4.1497	0.0057262	0.96377
novel_circ_0006362	30.0246	6.51751	2.2392	0.0046303	0.96377
novel_circ_0006431	109.966	46.4372	1.2532	0.0049228	0.96377
novel_circ_0006447	6.69323	0.415907	3.9678	0.020298	0.96377
novel_circ_0006532	303.388	49.0121	6.0804	0.013887	0.96377
novel_circ_0006593	3.78282	0	4.6936	0.043785	0.96377
novel_circ_0006596	3.96619	0	4.7177	0.027267	0.96377
novel_circ_0006645	10.1458	0.831814	3.6371	0.01604	0.96377
novel_circ_0006702	5.07592	0.328351	3.7081	0.028797	0.96377
novel_circ_0006711	0	3.78094	-4.1457	0.031284	0.96377
novel_circ_0006907	3.52304	0	4.5628	0.036706	0.96377
novel_circ_0006924	0	5.16221	-4.6043	0.032686	0.96377
novel_circ_0006998	0	4.36735	-4.3311	0.034377	0.96377
novel_circ_0007074	0	7.95327	-5.2004	0.0033403	0.96377
novel_circ_0007090	169.257	79.311	1.0935	0.008095	0.96377
novel_circ_0007271	0	6.63746	-4.9629	0.0031934	0.96377
novel_circ_0007279	23.6735	6.67652	1.8784	0.03128	0.96377
novel_circ_0007344	61.4563	114.245	-0.8979	0.045371	0.96377
novel_circ_0007425	0	3.58026	-4.0668	0.039607	0.96377
novel_circ_0007444	0.546717	5.61733	-3.2572	0.044727	0.96377
novel_circ_0007453	87.2079	321.023	-3.77983	0.049694	0.96377
novel_circ_0007454	24.521	61.9818	-1.356	0.016784	0.96377
novel_circ_0007510	16.2577	3.44531	2.2074	0.0090019	0.96377
novel_circ_0007521	24.1554	8.24904	1.5326	0.025109	0.96377
novel_circ_0007523	9.22083	22.7573	-1.3063	0.048851	0.96377
novel_circ_0007606	36.7717	8.89141	2.1109	0.012633	0.96377
novel_circ_0007696	0	5.21689	-4.6199	0.033253	0.96377
novel_circ_0007754	10.7898	2.02116	2.3566	0.027415	0.96377
novel_circ_0007896	20.2705	7.1072	1.4886	0.039922	0.96377
novel_circ_0008009	3.29298	0	4.4672	0.044866	0.96377
novel_circ_0008079	11.4768	1.79126	2.5972	0.019291	0.96377
novel_circ_0008102	435.218	88.0079	2.99753	0.0062819	0.96377
novel_circ_0008331	84.4036	149.119	-0.8168	0.044297	0.96377
novel_circ_0008339	5.50934	0	5.2235	0.0059636	0.96377
novel_circ_0008483	4.58807	0	4.9422	0.014826	0.96377
novel_circ_0008491	0	6.10624	-4.8332	0.0036547	0.96377
novel_circ_0008590	6.85144	0.415907	4.0181	0.0092477	0.96377
novel_circ_0008795	4.81504	0	5.0243	0.012172	0.96377
novel_circ_0008872	68.2079	14.8493	3.7119	0.046598	0.96377
novel_circ_0008903	3.62436	0	4.6129	0.03526	0.96377
novel_circ_0009098	50.7645	117.545	-1.2199	0.024284	0.96377
novel_circ_0009107	8.34696	1.14553	2.7646	0.025965	0.96377
novel_circ_0009137	0	4.70234	-4.4395	0.015699	0.96377
novel_circ_0009182	6.42296	0.976114	3.0239	0.044523	0.96377
novel_circ_0009218	6.54637	0.976114	3.0459	0.043557	0.96377
novel_circ_0009249	18.7528	6.24263	1.6241	0.03449	0.96377
novel_circ_0009325	18.3668	6.15439	1.5825	0.034676	0.96377
novel_circ_0009341	15.0002	2.77311	2.558	0.015744	0.96377
novel_circ_0009386	0.546717	6.37166	-3.4161	0.031579	0.96377
novel_circ_0009401	9.88479	1.2746	3.1058	0.024007	0.96377
novel_circ_0009559	4.72483	0	5.0139	0.010783	0.96377
novel_circ_0009708	0.546717	7.05479	-3.5903	0.018936	0.96377
novel_circ_0009767	5.09282	19.345	-1.9544	0.0098685	0.96377
novel_circ_0010134	26.2665	121.557	-4.1129	0.010462	0.96377
novel_circ_0010136	0	4.12659	-4.2452	0.024566	0.96377
novel_circ_0010361	7.18467	0.437776	3.8143	0.020002	0.96377
novel_circ_0010373	15.3667	2.15246	2.7143	0.006115	0.96377
novel_circ_0010391	1.18389	8.19878	-2.6662	0.038069	0.96377
novel_circ_0010393	11.0191	32.5429	-1.557	0.023078	0.96377
novel_circ_0010421	20.5696	50.0254	-1.2826	0.022636	0.96377
novel_circ_0010425	0	4.96531	-4.5452	0.019172	0.96377
novel_circ_0010467	3.8681	0	4.7237	0.041286	0.96377
novel_circ_0010574	19.5208	6.07634	1.6562	0.025125	0.96377
novel_circ_0010790	3.5708	0	4.614	0.032421	0.96377
novel_circ_0010864	3.64668	0	4.6351	0.031892	0.96377
novel_circ_0011054	3.37308	0	4.4918	0.043511	0.96377
novel_circ_0011099	3.81762	0	4.6978	0.026877	0.96377
novel_circ_0011143	7.15775	0.623861	3.5366	0.017332	0.96377
novel_circ_0011170	0	3.79056	-4.1559	0.047341	0.96377
novel_circ_0011416	47.4749	18.9074	1.3415	0.037381	0.96377
novel_circ_0011535	58.8744	8.00169	5.2918	0.0025842	0.96377
novel_circ_0011588	4.98779	0	5.0562	0.010627	0.96377
novel_circ_0011759	4.13884	0	4.7989	0.021295	0.96377
novel_circ_0011765	3.46577	0	4.5512	0.02266	0.96377
novel_circ_0011803	0	4.24198	-4.3008	0.02048	0.96377
novel_circ_0011807	0	4.35578	-4.3306	0.019226	0.96377
novel_circ_0011842	54.5069	12.696	2.0742	0.0025792	0.96377
novel_circ_0011843	3.48329	0	4.5668	0.035918	0.96377
novel_circ_0012070	4.36334	0	4.8708	0.031773	0.96377
novel_circ_0012150	0	4.88409	-4.5043	0.010918	0.96377
novel_circ_0012193	15.5462	5.01606	1.6531	0.037635	0.96377
novel_circ_0012206	13.7136	1.30149	3.7272	0.0034037	0.96377
novel_circ_0012292	20.3728	4.78296	2.0641	0.049213	0.96377
novel_circ_0012378	6.03065	19.1089	-1.6348	0.047645	0.96377
novel_circ_0012670	56.8971	12.2229	2.2586	0.004585	0.96377
novel_circ_0012685	0	3.66424	-4.0991	0.037182	0.96377
novel_circ_0012760	24.7681	52.8439	-1.091	0.040091	0.96377
novel_circ_0012834	11.4152	2.24005	2.3099	0.021946	0.96377
novel_circ_0012858	3.35025	15.1167	-2.2552	0.018394	0.96377
novel_circ_0012866	11.8858	2.36814	2.5032	0.035871	0.96377
novel_circ_0013005	9.85777	27.7191	-1.5076	0.022511	0.96377
novel_circ_0013009	22.0355	57.238	-1.3939	0.014411	0.96377
novel_circ_0013015	4.32545	0	4.868	0.016663	0.96377
novel_circ_0013117	42.236	97.258	-1.1968	0.026761	0.96377
novel_circ_0013146	3.81847	0	4.6674	0.029411	0.96377
novel_circ_0013156	3.27769	0	4.4662	0.028967	0.96377
novel_circ_0013180	5.12454	18.3914	-1.8169	0.018741	0.96377
novel_circ_0013493	4.2793	0	4.8811	0.030595	0.96377
novel_circ_0013502	32.3846	67.6175	-1.052	0.030245	0.96377
novel_circ_0013583	0	5.13665	-4.5994	0.019733	0.96377
novel_circ_0013726	33.729	13.2105	1.3653	0.020614	0.96377
novel_circ_0013741	22.5289	55.4775	-1.3109	0.017135	0.96377
novel_circ_0013742	65.6584	126.072	-0.95117	0.03898	0.96377
novel_circ_0013941	14.2802	46.1651	-1.6874	0.046013	0.96377
novel_circ_0014048	0	3.55975	-4.0435	0.040389	0.96377
novel_circ_0014086	3.31582	0	4.4777	0.027563	0.96377
novel_circ_0014101	0	4.75547	-4.4422	0.016398	0.96377
novel_circ_0014107	2.43554	13.9255	-2.4736	0.0092764	0.96377
novel_circ_0014181	3.74098	0	4.6725	0.046321	0.96377
novel_circ_0014305	49.9738	19.1996	1.3663	0.01038	0.96377
novel_circ_0014334	0	5.05369	-4.532	0.040668	0.96377
novel_circ_0014405	11.8979	1.62686	3.1356	0.013487	0.96377
novel_circ_0014486	4.62041	0	4.9896	0.012047	0.96377
novel_circ_0014647	8.11691	1.59998	2.5015	0.045925	0.96377
novel_circ_0014666	0	4.23565	-4.31	0.036345	0.96377
novel_circ_0014683	9.87245	0.650743	4.5455	0.0024976	0.96377
novel_circ_0014885	0.546717	7.66908	-3.7013	0.013102	0.96377
novel_circ_0014961	19.2937	5.36934	1.8588	0.017346	0.96377
novel_circ_0015110	0	4.43625	-4.3884	0.030114	0.96377
novel_circ_0015186	0.820075	7.99599	-3.2492	0.024429	0.96377
novel_circ_0015197	15.9942	4.21049	1.9793	0.014669	0.96377
novel_circ_0015242	0	3.7611	-4.111	0.034607	0.96377
novel_circ_0015251	4.8254	0	5.0397	0.0051624	0.96377
novel_circ_0015342	0.849564	7.59079	-2.9494	0.038803	0.96377
novel_circ_0015499	8.20527	0.999608	2.9285	0.020637	0.96377
novel_circ_0015587	2.95794	13.6391	-2.1451	0.026776	0.96377
novel_circ_0015653	6.17614	0.415907	3.8629	0.014403	0.96377
novel_circ_0015654	12.2432	2.76738	2.1518	0.031551	0.96377
novel_circ_0015692	0.842156	6.79616	-3.446	0.028661	0.96377
novel_circ_0015838	8.36448	21.8695	-1.3758	0.041549	0.96377
novel_circ_0015848	4.87217	0	5.0416	0.010363	0.96377
novel_circ_0015866	4.0199	16.223	-1.9411	0.031876	0.96377
novel_circ_0015872	4.79886	0	5.0201	0.0058352	0.96377
novel_circ_0015895	0	7.24193	-5.06	0.0021737	0.96377
novel_circ_0015919	0	3.93124	-4.1916	0.028504	0.96377
novel_circ_0015983	0.424782	8.39568	-3.9497	0.0079164	0.96377
novel_circ_0015995	4.05655	0	4.7982	0.02094	0.96377
novel_circ_0016303	11.4776	2.79	2.1312	0.03853	0.96377
novel_circ_0016349	19.8965	3.14849	2.6319	0.0035124	0.96377
novel_circ_0016393	14.5803	3.42683	2.1639	0.045766	0.96377
novel_circ_0016439	3.10343	0	4.378	0.035827	0.96377
novel_circ_0016495	0	7.15207	-5.0336	0.0024483	0.96377
novel_circ_0016577	4.64473	0	4.9963	0.012009	0.96377
novel_circ_0016714	4.40579	0	4.9117	0.0089352	0.96377
novel_circ_0016720	21.2854	4.44352	2.1731	0.011026	0.96377
novel_circ_0016731	167.585	94.4838	0.82824	0.047646	0.96377
novel_circ_0016740	3.99112	20.5397	-2.3655	0.0060029	0.96377
novel_circ_0016845	3.40704	13.7506	-1.9759	0.03293	0.96377
novel_circ_0016953	13.8142	38.8808	-1.4573	0.044243	0.96377
novel_circ_0017079	5.10099	0	5.1274	0.0076031	0.96377
novel_circ_0017452	3.91549	0	4.7518	0.039317	0.96377
novel_circ_0017476	7.12371	26.2944	-1.8424	0.016454	0.96377
novel_circ_0017774	0	4.4971	-4.3644	0.033297	0.96377
novel_circ_0017836	101.576	51.5549	0.97806	0.030462	0.96377
novel_circ_0017854	3.24968	0	4.4438	0.047175	0.96377
novel_circ_0018057	0	22.1997	-6.692	0.04813	0.96377
novel_circ_0018060	0	46.2164	-7.7493	0.001714	0.96377
novel_circ_0018078	4.63186	0	4.9414	0.046586	0.96377
novel_circ_0018129	3.72826	0	4.6546	0.028923	0.96377
novel_circ_0018214	0.424782	7.49498	-3.7725	0.018704	0.96377
novel_circ_0018270	4.07888	0	4.811	0.036309	0.96377
novel_circ_0018287	75.3196	162.202	-1.1017	0.017695	0.96377
novel_circ_0018297	0	4.26453	-4.3011	0.021266	0.96377
novel_circ_0018361	0	4.17037	-4.2596	0.023516	0.96377
novel_circ_0018421	19.3697	6.22437	1.653	0.026629	0.96377
novel_circ_0018455	145.868	282.258	-0.95834	0.016977	0.96377
novel_circ_0018582	3.2182	0	4.4389	0.046852	0.96377
novel_circ_0018632	10.819	2.54189	2.1567	0.034712	0.96377
novel_circ_0018637	1.39628	9.83835	-2.7015	0.026219	0.96377
novel_circ_0018735	0	4.87673	-4.5054	0.012399	0.96377
novel_circ_0018822	24.7775	7.29038	1.7744	0.017531	0.96377
novel_circ_0018854	19.714	44.9527	-1.2145	0.037303	0.96377
novel_circ_0018947	109.757	199.926	-0.86785	0.033593	0.96377
novel_circ_0018972	8.90451	1.30149	3.028	0.032059	0.96377
novel_circ_0018975	0	5.90538	-4.7627	0.01226	0.96377
novel_circ_0018979	0	4.15646	-4.2574	0.040394	0.96377
novel_circ_0019007	46.2022	14.829	1.6097	0.013033	0.96377
novel_circ_0019062	0	4.1465	-4.273	0.028006	0.96377
novel_circ_0019241	5.34372	0	5.1783	0.0071702	0.96377
novel_circ_0019331	48.8595	15.5473	1.6361	0.0081852	0.96377
novel_circ_0019442	14.8383	3.83275	1.9849	0.033033	0.96377
novel_circ_0019462	5.64595	0	5.2365	0.0064451	0.96377
novel_circ_0019622	6.17011	0.650743	3.8156	0.029148	0.96377
novel_circ_0019650	28.3153	11.2676	1.3277	0.026619	0.96377
novel_circ_0019733	0	3.79779	-4.1649	0.049187	0.96377
novel_circ_0019789	36.8393	14.9861	1.2975	0.040838	0.96377
novel_circ_0019843	29.3118	9.65506	1.6224	0.009142	0.96377
novel_circ_0019848	0	4.62278	-4.41	0.015988	0.96377
novel_circ_0019888	26.6181	9.80671	1.4555	0.027451	0.96377
novel_circ_0019970	4.19045	0	4.8416	0.01741	0.96377
novel_circ_0019976	0	4.01676	-4.2383	0.039977	0.96377
novel_circ_0020062	24.9759	7.03014	1.7746	0.022654	0.96377
novel_circ_0020078	0	7.56304	-5.1206	0.0050595	0.96377
novel_circ_0020091	65.8425	131.788	-1.0051	0.038278	0.96377
novel_circ_0020093	3.7369	0	4.6445	0.01808	0.96377
novel_circ_0020175	19.082	5.13126	1.972	0.030988	0.96377
novel_circ_0020268	0	4.06461	-4.2216	0.045051	0.96377
novel_circ_0020279	12.4315	1.29146	3.1649	0.0051383	0.96377
novel_circ_0020380	7.43639	0.623861	3.5656	0.032541	0.96377
novel_circ_0020472	6.19366	0.291851	4.0543	0.011621	0.96377
novel_circ_0020504	3.14897	13.8991	-2.1001	0.025945	0.96377
novel_circ_0020523	6.05235	0	5.3541	0.0039126	0.96377
novel_circ_0020739	15.8901	4.45196	1.9171	0.018877	0.96377
novel_circ_0020828	1.41541	10.1412	-2.8307	0.017757	0.96377
novel_circ_0020856	0	4.13116	-4.2779	0.024542	0.96377
novel_circ_0020967	2.0769	10.2148	-2.2451	0.031358	0.96377
novel_circ_0021078	37.4137	12.6486	1.6259	0.033932	0.96377
novel_circ_0021093	0	5.17594	-4.5902	0.0082819	0.96377
novel_circ_0021105	9.36804	1.5993	2.5825	0.041702	0.96377
novel_circ_0021165	6.26807	0.415907	3.8822	0.015622	0.96377
novel_circ_0021268	112.062	233.084	-1.0585	0.0039435	0.96377
novel_circ_0021342	33.5599	14.0008	1.2689	0.041465	0.96377
novel_circ_0021389	8.16553	21.3454	-1.3979	0.044552	0.96377
novel_circ_0021423	35.4247	16.078	1.1293	0.037697	0.96377
novel_circ_0021432	5.68669	0.291851	3.9161	0.016698	0.96377
novel_circ_0021448	37.3116	78.3045	-1.0707	0.02114	0.96377
novel_circ_0021509	0	4.62843	-4.3987	0.018715	0.96377
novel_circ_0021546	5.30978	0	5.1894	0.028888	0.96377
novel_circ_0021597	20.5783	6.92844	1.5874	0.02469	0.96377
novel_circ_0021605	0.424782	6.3723	-3.5401	0.026668	0.96377
novel_circ_0021610	39.0162	9.79036	1.9868	0.0026797	0.96377
novel_circ_0021613	59.3681	29.094	1.0459	0.030792	0.96377
novel_circ_0021681	16.7652	4.73319	1.8273	0.024188	0.96377
novel_circ_0021697	25.8983	4.72286	2.4685	0.0033537	0.96377
novel_circ_0021824	0.595339	5.77853	-3.2467	0.0435	0.96377
novel_circ_0021907	4.75555	0	5.0036	0.0057836	0.96377
novel_circ_0022005	56.7346	17.4109	1.6979	0.0045534	0.96377
novel_circ_0022018	35.8737	112.472	-1.6277	0.021488	0.96377
novel_circ_0022019	11.0277	35.8904	-1.6827	0.010247	0.96377
novel_circ_0022104	0.637173	6.46442	-3.1052	0.040301	0.96377
novel_circ_0022130	0.637173	6.56955	-3.1331	0.037377	0.96377
novel_circ_0022206	0.637173	6.67802	-3.1463	0.041138	0.96377
novel_circ_0022218	1.38887	7.94833	-2.6431	0.039338	0.96377
novel_circ_0022261	91.5696	32.4953	1.5116	0.026624	0.96377
novel_circ_0022268	209.744	69.1576	1.6082	0.0082498	0.96377
novel_circ_0022270	139.502	0	9.8842	0.003491	0.96377
novel_circ_0022357	0	4.85423	-4.498	0.011642	0.96377
novel_circ_0022438	0.546717	6.42965	-3.458	0.031498	0.96377
novel_circ_0022448	15.3233	43.4921	-1.5077	0.0054063	0.96377
novel_circ_0022487	0.546717	7.06672	-3.593	0.032709	0.96377
novel_circ_0022529	0	5.17963	-4.5917	0.0097958	0.96377
novel_circ_0022650	1.93559	10.2999	-2.4654	0.040001	0.96377
novel_circ_0022705	0	4.46362	-4.3528	0.034377	0.96377
novel_circ_0022986	0	3.51963	-4.0226	0.040939	0.96377
novel_circ_0023053	8.19701	1.20756	2.6858	0.029074	0.96377
novel_circ_0023133	7.26944	0	5.63	0.0015632	0.96377
novel_circ_0023135	4.34188	0	4.8952	0.014972	0.96377
novel_circ_0023141	3.95337	0	4.7532	0.039113	0.96377
novel_circ_0023228	4.22189	0	4.8191	0.034346	0.96377
novel_circ_0023365	175.321	79.9228	1.1472	0.019132	0.96377
novel_circ_0023400	6.29684	0.437776	3.6353	0.031204	0.96377
novel_circ_0023403	4.11714	15.1222	-1.8255	0.038221	0.96377
novel_circ_0023458	3.70471	0	4.6629	0.027602	0.96377
novel_circ_0023484	0.546717	6.19682	-3.3956	0.03304	0.96377
novel_circ_0023637	4.84795	0	5.0085	0.024304	0.96377
novel_circ_0023640	4.46504	0	4.9192	0.048637	0.96377
novel_circ_0023653	17.3273	52.0488	-1.5536	0.035298	0.96377
novel_circ_0023677	13.1206	35.2791	-1.4066	0.027603	0.96377
novel_circ_0023771	9.64116	1.60891	2.5214	0.030747	0.96377
novel_circ_0023846	7.90836	0.656702	3.4654	0.017462	0.96377
novel_circ_0023849	5.50934	0	5.2235	0.0059636	0.96377
novel_circ_0023861	18.2522	3.94745	2.1428	0.011672	0.96377
novel_circ_0024035	4.06406	0	4.7761	0.021743	0.96377
novel_circ_0024165	0	4.08964	-4.2717	0.039723	0.96377
novel_circ_0024200	145.644	290.455	-0.99505	0.0058116	0.96377
novel_circ_0024203	659.465	1366.91	-1.0505	0.0025305	0.96377
novel_circ_0024312	7.33472	21.3111	-1.5766	0.044519	0.96377
novel_circ_0024401	4.05209	0	4.7726	0.021429	0.96377
novel_circ_0024533	6.77257	24.5128	-1.8856	0.022257	0.96377
novel_circ_0024555	0	3.47084	-4.0204	0.041924	0.96377
novel_circ_0024570	52.1835	102.332	-0.97056	0.025336	0.96377
novel_circ_0024932	12.467	2.70697	2.1504	0.043161	0.96377
novel_circ_0025033	0	3.94941	-4.2015	0.029099	0.96377
novel_circ_0025180	0.849564	8.66639	-3.132	0.023427	0.96377
novel_circ_0025212	0	4.18225	-4.2861	0.023315	0.96377
novel_circ_0025227	21.5197	52.6944	-1.3003	0.011512	0.96377
novel_circ_0025241	0.637173	8.49127	-3.4741	0.013764	0.96377
novel_circ_0025248	10.8184	29.8536	-1.4814	0.014833	0.96377
novel_circ_0025363	13.5613	2.87458	2.3312	0.039808	0.96377
novel_circ_0025368	6.12391	0.437776	3.5563	0.045903	0.96377
novel_circ_0025374	3.18007	0	4.4261	0.04889	0.96377
novel_circ_0025416	6.87737	0.415907	4.0107	0.010193	0.96377
novel_circ_0025500	40.1197	12.6962	1.6548	0.036014	0.96377
novel_circ_0025599	37.1815	8.19799	2.1874	0.0044102	0.96377
novel_circ_0025809	0	5.62529	-4.7082	0.013824	0.96377
novel_circ_0025927	12.8926	0.729627	3.944	0.0015841	0.96377
novel_circ_0026078	16.5991	3.58234	2.261	0.049493	0.96377
novel_circ_0026212	0.546717	7.12972	-3.5884	0.036108	0.96377
novel_circ_0026339	0	4.27682	-4.297	0.037837	0.96377
novel_circ_0026341	7.24464	0.291851	4.2692	0.012685	0.96377
novel_circ_0026386	10.148	1.24772	3.0212	0.0438	0.96377
novel_circ_0026405	4.01482	0	4.7402	0.041126	0.96377
