# Supplementary material for: CircCSDE1 Regulates Proliferation and Differentiation of C2C12 Myoblasts by Sponging miR-21-3p
Source: Int J Mol Sci. 2022 Oct 10;23(19):12038. doi: 10.3390/ijms231912038 (PMC9570022; doi:10.3390/ijms231912038)
Supplement: Supplementary file 1 [file ijms-23-12038-s001.zip › Table S4.xlsx]

## Sheet: Sheet1
ID	JFW_R_10d_readcount	JFW_MI_readcount	log2FoldChange	pval	padj
novel_circ_0000061	6.20753	16.9512	-1.4622	0.041756	0.99905
novel_circ_0000220	51.9674	100.416	-0.96417	0.03503	0.99905
novel_circ_0000646	0	3.27965	-4.2797	0.04631	0.99905
novel_circ_0000988	1.07247	8.35957	-2.8119	0.021395	0.99905
novel_circ_0001174	3.45115	0	4.1533	0.048808	0.99905
novel_circ_0001182	0.648997	6.98765	-3.369	0.021168	0.99905
novel_circ_0001300	3.39437	17.9154	-3.4999	0.02659	0.99905
novel_circ_0001416	2.05726	11.3982	-2.3686	0.034837	0.99905
novel_circ_0002180	1.5866	9.0961	-2.4815	0.036194	0.99905
novel_circ_0002753	3.02028	0	3.9684	0.047409	0.99905
novel_circ_0003395	6.03473	0.756397	3.4087	0.048913	0.99905
novel_circ_0003418	0	4.54491	-4.7376	0.0073705	0.99905
novel_circ_0003622	0.468802	4.75186	-3.2953	0.042574	0.99905
novel_circ_0003862	4.94262	0	4.6851	0.0059448	0.99905
novel_circ_0004337	0	3.57432	-4.4155	0.033302	0.99905
novel_circ_0004675	14.8704	2.9763	2.7977	0.042926	0.99905
novel_circ_0004700	8.82426	1.01674	3.0914	0.016181	0.99905
novel_circ_0005309	3.91511	0	4.343	0.031335	0.99905
novel_circ_0005336	0	4.23684	-4.6297	0.011238	0.99905
novel_circ_0005606	1.56853	8.34586	-2.3751	0.040616	0.99905
novel_circ_0005689	8.19617	1.27093	2.6814	0.037195	0.99905
novel_circ_0006004	4.0301	0	4.3828	0.016069	0.99905
novel_circ_0006101	4.6717	0	4.6141	0.008775	0.99905
novel_circ_0006214	0.685516	6.10917	-3.6395	0.019869	0.99905
novel_circ_0006586	3.21854	0	4.0624	0.038986	0.99905
novel_circ_0006800	5.86035	0	4.9279	0.0077743	0.99905
novel_circ_0008001	3.93797	0	4.3441	0.031782	0.99905
novel_circ_0008226	4.60286	0	4.5689	0.009439	0.99905
novel_circ_0008483	3.66084	0	4.2381	0.042516	0.99905
novel_circ_0010134	15.0027	76.4782	-3.6102	0.0029472	0.99905
novel_circ_0009490	5.41442	0.371978	3.4769	0.030462	0.99905
novel_circ_0009623	0	3.76332	-4.458	0.049258	0.99905
novel_circ_0010329	17.5895	41.056	-1.2053	0.014502	0.99905
novel_circ_0010361	5.60675	0	4.8807	0.0068339	0.99905
novel_circ_0010772	8.27138	0.51695	3.9524	0.006032	0.99905
novel_circ_0011729	0	3.24335	-4.2786	0.044357	0.99905
novel_circ_0012066	3.8443	0	4.3398	0.031363	0.99905
novel_circ_0012073	4.1156	0	4.4171	0.014487	0.99905
novel_circ_0012157	4.93418	15.0505	-1.6636	0.02873	0.99905
novel_circ_0012206	10.6412	28.5737	-1.3879	0.018144	0.99905
novel_circ_0012618	14.7317	65.5634	-3.2284	0.020637	0.99905
novel_circ_0012866	9.22374	1.94669	2.168	0.049719	0.99905
novel_circ_0013816	0	3.81762	-4.481	0.02886	0.99905
novel_circ_0014790	6.92657	0.51695	3.6825	0.012677	0.99905
novel_circ_0015518	3.76	0	4.277	0.037588	0.99905
novel_circ_0015848	3.84507	0	4.3208	0.033157	0.99905
novel_circ_0015941	3.57861	0	4.2327	0.040277	0.99905
novel_circ_0006532	155.061	20.372	6.3819	0.040788	0.99905
novel_circ_0017334	3.04313	0	3.9671	0.04969	0.99905
novel_circ_0017357	3.55173	0	4.2187	0.026464	0.99905
novel_circ_0017602	6.36084	0.743956	2.8673	0.04515	0.99905
novel_circ_0017608	5.2493	0.371978	3.4471	0.032597	0.99905
novel_circ_0017742	9.46187	1.91425	2.2259	0.045303	0.99905
novel_circ_0017754	61.2984	11.76	3.0181	0.01244	0.99905
novel_circ_0017799	7.63826	0.557967	3.5047	0.014204	0.99905
novel_circ_0018128	49.8447	78.9625	-0.67301	0.037638	0.99905
novel_circ_0018583	0	3.70745	-4.4565	0.029735	0.99905
novel_circ_0018595	15.2753	32.2853	-1.0586	0.022708	0.99905
novel_circ_0018718	0	3.50612	-4.3895	0.036171	0.99905
novel_circ_0019427	0	3.45326	-4.3536	0.037955	0.99905
novel_circ_0020175	14.8648	35.8056	-1.2671	0.044853	0.99905
novel_circ_0020189	43.0188	172.499	-3.6086	0.038812	0.99905
novel_circ_0020400	7.14988	20.6237	-1.4659	0.041588	0.99905
novel_circ_0020571	3.95892	0	4.3881	0.029605	0.99905
novel_circ_0020689	3.22115	0	4.052	0.040674	0.99905
novel_circ_0022188	7.15538	0.508372	3.7443	0.020881	0.99905
novel_circ_0022793	43.6106	22.9288	0.90873	0.027104	0.99905
novel_circ_0023032	0	4.46374	-4.7465	0.047096	0.99905
novel_circ_0007453	2.14276	12.2812	-2.4137	0.02449	0.99905
novel_circ_0023365	137.26	196.163	-0.50727	0.03126	0.99905
novel_circ_0024354	1.13587	10.8854	-3.2369	0.0059059	0.99905
novel_circ_0025020	15.8441	5.0766	1.622	0.036375	0.99905
novel_circ_0025033	0	3.78187	-4.4743	0.028654	0.99905
novel_circ_0025066	3.47989	0	4.1809	0.046045	0.99905
novel_circ_0025416	5.43651	0	4.818	0.004118	0.99905
novel_circ_0025428	4.34408	0	4.5252	0.020937	0.99905
novel_circ_0025439	4.20111	0	4.4506	0.013849	0.99905
novel_circ_0025809	0	5.39469	-4.9963	0.0027531	0.99905
novel_circ_0025842	6.059	18.2529	-1.6279	0.043993	0.99905
novel_circ_0026080	0	5.53538	-5.0308	0.0027134	0.99905
novel_circ_0026181	0	3.03834	-4.1685	0.037351	0.99905
novel_circ_0026339	0	3.31584	-4.308	0.042151	0.99905
novel_circ_0026389	0	4.11096	-4.5789	0.013598	0.99905
novel_circ_0026419	0.703203	5.73804	-3.0408	0.049839	0.99905
novel_circ_0026635	0.703203	5.56781	-2.9996	0.048775	0.99905
