# Supplementary material for: CircCSDE1 Regulates Proliferation and Differentiation of C2C12 Myoblasts by Sponging miR-21-3p
Source: Int J Mol Sci. 2022 Oct 10;23(19):12038. doi: 10.3390/ijms231912038 (PMC9570022; doi:10.3390/ijms231912038)
Supplement: Supplementary file 1 [file ijms-23-12038-s001.zip › Table S1.xlsx]

## Sheet: Sheet1
Sample_name	Raw_reads	Clean_reads	Raw_bases （G）	Clean_bases （G）	Error rate （%）	Q20（%）	Q30（%）	GC_content (%)
90 d_1	107578420	106875830	16.14	16.03	0.02	98.56	95.57	55.88
90 d_2	96202328	95550798	14.43	14.33	0.03	98.08	94.2	55.77
90 d_3	106311518	105563842	15.95	15.83	0.02	98.56	95.75	60.57
90 d_4	95622436	94984938	14.34	14.25	0.02	98.67	95.89	56.13
MI_1	83231962	82630402	12.48	12.39	0.03	97.35	92.7	52.49
MI_2	97163948	96665340	14.57	14.5	0.03	97.76	93.67	53.08
MI_3	95066686	94451012	14.26	14.17	0.03	97.53	93.12	54.79
MI_4	88048458	87343088	13.21	13.1	0.03	97.4	92.92	55.65
R_10 d_1	105030774	104272634	15.75	15.64	0.03	97.54	93.17	55.17
R_10 d_2	101693368	101023590	15.25	15.15	0.03	97.73	93.68	53.56
R_10 d_3	106748608	106045644	16.01	15.91	0.03	97.51	93.06	54.52
R_10 d_4	80890732	80408918	12.13	12.06	0.03	97.54	93.12	56.56
